# Supplementary material for: Enhanced Aggression, Reduced Self-Grooming Behavior and Altered 5-HT Regulation in the Frontal Cortex in Mice Lacking Trace Amine-Associated Receptor 1 (TAAR1)
Source: Int J Mol Sci. 2022 Nov 15;23(22):14066. doi: 10.3390/ijms232214066 (PMC9695497; doi:10.3390/ijms232214066)
Supplement: Supplementary file 1 [file ijms-23-14066-s001.zip]

Archive with 2 entries (2 files):
- Supplementary Materials.pdf
- Supplementary Video 1.mp4
